# Supplementary material for: Transient external force induces phenotypic reversion of malignant epithelial structures via nitric oxide signaling
Source: eLife. 2018 Mar 21;7:e26161. doi: 10.7554/eLife.26161 (PMC5862525; doi:10.7554/eLife.26161)
Supplement: Figure 1—source data 1. [file elife-26161-fig1-data1.xlsx]

## Sheet: data_fig1c
mean cross-section area (sq. um)					N colonies each measurement
S1 uncompressed	S1 compressed	T4 uncompressed	T4 compressed		S1 uncompressed	S1 compressed	T4 uncompressed	T4 compressed			mean_paired_only
5104.59	3796.83	10891	7388	<-- paired	22	28	90	102			90.1786
6307.9	3571.41	9290	6510	<-- paired	25	31	139	155			44.0354
4266.74	3908.64	14044	8429	<-- paired	58	42	193	147
1169.56	2461.29	10927	9248	<-- paired	113	91	118	158
1924.97	3363.14	4049	3713	<-- paired	124	76	86	112
		6278	4224	<-- paired			78	106
		3327	2445	<-- paired			88	104
		4772	3628	<-- paired			51	64
		4494	4945	<-- paired			56	68
		9468.26		<-- unpaired			114
		10103.2		<-- unpaired			175
		11122.7		<-- unpaired			173
		8132.68		<-- unpaired			42
		8308.43		<-- unpaired			142
		11089.9		<-- unpaired			213
		5895.26		<-- unpaired			44
		7275.43		<-- unpaired			159
		13959.4		<-- unpaired			63
		8046.71		<-- unpaired			138
		12286.4		<-- unpaired			162
		12142.1		<-- unpaired			166
		8279.33		<-- unpaired			47
		12641.3		<-- unpaired			29
		11982.9		<-- unpaired			36
		13093.9		<-- unpaired			145
N					N
5	5	25	9		5	5	25	9
mean					mean				mean_all
3754.75	3420.26	9276	5614.44		68.4	53.6	109.88	112.889	99.3864	22
sem					sem				sd_all	213
965.248	257.494	636.348	791.099		21.477	12.6515	11.1028	11.5608	51.8693
	pct_change_area
	-25.6192		-32.1642
	-43.382		-29.9247
	-8.39279		-39.9815
	110.445		-15.3656
	74.7116		-8.29835
			-32.7174
			-26.5104
			-23.9732
			10.0356
	21.5526		-22.1	mean
	67.2052		15.3561	sd
	30.0551		6.86747	sem

## Sheet: data_fig1d
percent colonies that are Ki67-positive					N colonies each count
S1 uncompressed	S1 compressed	T4 uncompressed	T4 compressed		S1 uncompressed	S1 compressed	T4 uncompressed	T4 compressed
25	30	78.6	82.8		20	40	42	29
20.8	70	73.3	94.6		24	30	30	37
31	14.3	66.7	60		29	42	24	35
7.7	15.8	86.7	20.3		26	19	30	64
		81.6	40.5				38	42
		74.4	25.9				39	27
		58.6					58
		85.7					14
		75					56
		73.7					38
		77.3					22
		100					30
		84.4					32
		85.7					21
N					N
4	4	14	6		4	4	14	6
mean					mean				mean_alll
21.125	32.525	78.6929	54.0167		24.75	32.75	33.8571	39	33.5
sem					sem				sd_all
4.9402	12.9828	2.66531	12.4115		1.88746	5.28165	3.35264	5.47114	11.8837
