# Supplementary material for: Transient external force induces phenotypic reversion of malignant epithelial structures via nitric oxide signaling
Source: eLife. 2018 Mar 21;7:e26161. doi: 10.7554/eLife.26161 (PMC5862525; doi:10.7554/eLife.26161)
Supplement: Figure 2—source data 1. [file elife-26161-fig2-data1.xlsx]

## Sheet: data_fig2b
percent change cross-section area					N colonies each measurement
10% strain	15% strain	19% strain	23% strain		0% (match)	10% strain	0% (match)	15% strain	0% (match)	19% strain	0% (match)	23% strain
1.4	-7.9	-36.3	-32.2		121	114	143	142	104	63	102	90
-4.8	-33	-5.3	-29.9		160	175	250	213	166	138	155	139
-17.5	-36.1	-37.3	-40		240	173	57	44	256	162	147	193
-29.2	-45.6	-39.7	-15.4		138	42	172	159	187	166	158	118
		-11.8	-8.3						16	47	112	86
		-17.2	-32.7						30	29	106	78
		-30.4	-26.5						33	36	104	88
			-24								64	51
			10								68	56
N					N
4	4	7	9		4	4	4	4	7	7	9	9
mean					mean								mean_alll
-12.525	-30.65	-25.4286	-22.1111		164.75	126	155.5	139.5	113.143	91.5714	112.889	99.8889	118.562
sem					sd								sd_all
6.80923	8.04306	5.22383	5.11578		52.6458	62.7429	79.7099	70.4959	92.6578	61.1851	34.6823	44.3775	61.5657
comp (mean colony cross section [sq um])
9598	7650	8890	7388
9621	7431	7620	6510
9176	3765	7706	8429
5755	3961	7319	9248
		7301	3713
		10468	4224
		8337	2445
		9378	3628
			4945
uncomp (mean colony cross section [sq um])
9468	8308	13959	10891
10103	11090	8047	9290
11123	5895	12286	14044
8133	7275	12142	10927
		8279	4049
		12641	6278
		11983	3327
		13094	4772
			4494
pct chg cross section area
1.37305	-7.92008	-36.3135	-32.1642
-4.77086	-32.9937	-5.30633	-29.9247
-17.5043	-36.1323	-37.2782	-39.9815
-29.2389	-45.5533	-39.7216	-15.3656
		-11.813	-8.29835
		-17.1901	-32.7174
		-30.4264	-26.5104
		-28.3794	-23.9732
			10.0356
-12.5352	-30.6498	-25.8036	-22.1	mean
13.6312	16.0655	12.8392	15.3561	sd
6.8156	8.03277	4.53933	5.11871	sem

## Sheet: data_fig2c
nuclei per colony						N colonies each count
0% strain	10% strain	15% strain	19% strain	23% strain		0% strain	10% strain	15% strain	19% strain	23% strain
156.2	42.8	28.5	25	30		42	9	44	36	35
139.1	101.9	51.9	43.5	35		30	43	49	94	64
102.3	53.9	9.2		26.2		24	36	50		42
114				10.8		30				27
80.6						38
77.6						39
123.7						58
131.6						14
83.8						56
72.4						38
50.5						22
N						N
11	3	3	2	4		11	3	3	2	4
mean						mean					mean_alll
102.891	66.2	29.8667	34.25	25.5		35.5455	29.3333	47.6667	65	42	40
sem						sd					sd_all
9.86704	18.1353	12.3454	9.25	5.22079		13.5304	17.9536	3.21455	41.0122	15.8955	17.7585

## Sheet: data_fig2d
percent colonies that have E-cadherin star pattern						N colonies each count
0% strain	10% strain	15% strain	19% strain	23% strain		0% strain	10% strain	15% strain	19% strain	23% strain
2.4	0	15.9	16.7	22.9		42	9	44	36	35
0	0	36.7	41.5	59.4		30	43	49	94	64
0	25	46		45.2		24	36	50		42
6.7				74.1		30				27
13.2				24.3		38				37
2.6				19.4		39				31
15.5						58
0						14
7.1						56
23.7						38
9.1						22
7.7						26
6.1						33
6.7						30
N						N
14	3	3	2	6		14	3	3	2	6
mean						mean					mean_alll
7.2	8.33333	32.8667	29.1	40.8833		34.2857	29.3333	47.6667	65	39.3333	38.4643
sem						sd					sd_all
1.78892	8.33333	8.898	12.4	9.17385		12.2061	17.9536	3.21455	41.0122	13.125	16.4508

## Sheet: data_fig2e
percent colonies that have cleared lumen						N colonies each count
0% strain	10% strain	15% strain	19% strain	23% strain		0% strain	10% strain	15% strain	19% strain	23% strain
11.9	22.2	45.5	44.4	65.7		42	9	44	36	35
3.3	20.9	40.8	39.4	65.6		30	43	49	94	64
4.2	22.2	54		54.8		24	36	50		42
10				81.5		30				27
21.1						38
23.1						39
5.2						58
0						14
5.4						56
10.5						38
22.7						22
N						N
11	3	3	2	4		11	3	3	2	4
mean						mean					mean_all
10.6727	21.7667	46.7667	41.9	66.9		35.5455	29.3333	47.6667	65	42	40
sem						sd					sd_all
2.48216	0.433333	3.86279	2.5	5.49773		13.5304	17.9536	3.21455	41.0122	15.8955	17.7585
