# Supplementary material for: Transient external force induces phenotypic reversion of malignant epithelial structures via nitric oxide signaling
Source: eLife. 2018 Mar 21;7:e26161. doi: 10.7554/eLife.26161 (PMC5862525; doi:10.7554/eLife.26161)
Supplement: Figure 3—source data 1. [file elife-26161-fig3-data1.xlsx]

## Sheet: data_fig3c
DAF-FM DA intensity (a.u.)
10 min
uncompressed					compressed
mean	sem	N cells	mean_norm	sem_norm	mean	sem	N cells	mean_norm	sem_norm
91150	10661	13	1	0.165	96281	6640	20	1.056	0.143
115550	11102	17	1	0.136	111170	14246	12	0.962	0.154
8409	1032	20	1	0.174	7115	1162	20	0.846	0.173
4465	698	21	1	0.221	8101	1641	17	1.814	0.464
5536	1074	34	1	0.274	9706	1062	27	1.753	0.391
18037	2085	14	1	0.163	20624	2254	24	1.143	0.182
N
6	6	6	6	6	6	6	6	6	6
mean
40525	4442	19.8	1	0.189	42166	4501	20	1.263	0.251
sem
20210	2046	3.1	0	0.02	19661	2127	2.1	0.17	0.057
30 min
uncompressed					compressed
mean	sem	N cells	mean_norm	sem_norm	mean	sem	N cells	mean_norm	sem_norm
91146	8595	20	1	0.133	40060	5961	17	0.44	0.077
50893	5150	13	1	0.143	114780	26750	11	2.255	0.573
4557	389	20	1	0.121	7864	751	20	1.726	0.221
16999	3679	20	1	0.306	34804	4140	20	2.047	0.506
7855	893	17	1	0.161	15357	3643	14	1.955	0.514
6524	2790	34	1	0.605	11488	4053	38	1.761	0.976
9905	1476	22	1	0.211	23513	5155	25	2.374	0.629
N
7	7	7	7	7	7	7	7	7	7
mean
26840	3282	20.9	1	0.24	35409	7208	20.7	1.794	0.5
sem
12313	1085	2.5	0	0.065	13970	3315	3.4	0.243	0.11
1 h
uncompressed					compressed
mean	sem	N cells	mean_norm	sem_norm	mean	sem	N cells	mean_norm	sem_norm
68522	7239	27	1	0.149	104010	6458	48	1.518	0.186
31904	9210	12	1	0.408	54531	7987	14	1.709	0.553
43419	4821	20	1	0.157	61285	6782	14	1.411	0.221
83894	15366	13	1	0.259	100600	10418	19	1.199	0.252
93491	14488	16	1	0.219	118890	14225	24	1.272	0.249
7824	1319	26	1	0.238	18878	2825	20	2.413	0.544
3455	637	25	1	0.261	5042	968	35	1.459	0.388
15128	3834	16	1	0.358	10734	2904	18	0.71	0.263
N
8	8	8	8	8	8	8	8	8	8
mean
43455	7114	19.4	1	0.256	59246	6571	24	1.461	0.332
sem
12373	1975	2.1	0	0.032	15934	1549	4.2	0.171	0.052
2 h
uncompressed					compressed
mean	sem	N cells	mean_norm	sem_norm	mean	sem	N cells	mean_norm	sem_norm
105360	16203.8	11	1	0.217	109480	11949.9	13	1.039	0.196
26536	13034.3	17	1	0.695	31725	4856.05	17	1.196	0.615
5056	616	20	1	0.172	5425	728	20	1.073	0.194
5425	728	20	1	0.19	4408	409	20	0.813	0.133
23092	3267	24	1	0.2	9570	2260	14	0.414	0.114
5478	1425	17	1	0.368	6885	5098	20	1.257	0.986
12651	5518	18	1	0.617	19688	6953	18	1.556	0.873
												p-value, paired t-test ratio
N											10min	0.1831
7	7	7	7	7	7	7	7	7	7		30min	0.0171
mean											60min	0.0309
26228	5827	18.1	1	0.351	26740	4608	17.4	1.05	0.445		120min	0.728
sem											24h	0.6767
13599	2385	1.5	0	0.083	14278	1527	1.1	0.136	0.141
24 h
uncompressed					compressed
mean	sem	N cells	mean_norm	sem_norm	mean	sem	N cells	mean_norm	sem_norm
10664	13552.3	34	1	1.797	15277	2178.17	36	1.433	0.204
10217	2065.38	45	1	0.286	3527	943.588	60	0.345	0.092
24550	4108.39	11	1	0.237	24695	3267.25	16	1.006	0.133
29850	4551.78	10	1	0.216	27860	4202.67	10	0.933	0.141
546	263	25	1	0.681	1375	423	31	2.518	0.775
1544	494	19	1	0.452	927	553	14	0.6	0.358
N
6	6	6	4	4	6	6	6	6	6
mean
12895	4172	24	1	0.612	12277	1928	27.8	1.139	0.284
sem
4888	2012	5.6	0	0.303	4934	637	7.7	0.315	0.105

## Sheet: data_fig3f
percent change cross-section area							N colonies each measurement									mean colony cross-section area (sq. um)
no drug	LNAMEcont	LNAMEpulse	ctrl,LNAMEnocomp				no drug,comp	no drug,uncomp	LNAME cont,comp	LNAMEcont,uncomp	LNAMEpulse,comp	LNAMEpulse,uncomp	ctrl,untr	ctrl,LNAMEnocomp			no drug,comp	no drug,uncomp	LNAME cont,comp	LNAMEcont,uncomp	LNAMEpulse,comp	LNAMEpulse,uncomp	LNAME	untr
-23.1633	23.7782	43.5761	2.67546				331	203	153	181	167	194	184	176			3309.46	4307.13	5906.14	4771.55	3360.57	2340.62	2648	2579
-14.8222	-22.8485	-19.5624	-21.0756				218	273	181	163	198	171	170	160			3257.12	3823.9	2843.98	3686.23	3036.9	3775.48	2715	3440
-12.0482	-5.42783	3.74307	-12.9585				166	151	154	174	214	152	160	163			5128.46	5830.99	2833.61	2996.24	2441.06	2352.99	2539	2917
-15.2818	-2.39449	5.73217	50.3138				185	190	189	166	161	163	157	163			4475.51	5282.82	3018.66	3092.71	2342.88	2215.86	2874	1912
-33.7462	-4.50954	-0.806553	-9.68078				179	155	178	186	160	170	167	152			3235.23	4883.09	3244.84	3398.08	2598.95	2620.08	2603	2882
-17.3074	1.92678	-1.01851					182	161	155	157	156	171					3176.84	3841.75	2411.51	2365.92	2305.67	2329.39
-12.2819							196	165									2697.32	3074.98
-12.336							155	155									4255.97	4854.87
-15.5634							194	156									2245.95	2659.93
-53.4019							175	159									3463.83	7433.43
-0.904798							161	170									2508.29	2531.19
N							N										N
11	6	6	5				11	11	6	6	6	6	5	6			11	11	6	6	6	6	5	5
mean							mean								mean_alll		mean								mean_alll
-19.1688	-1.57923	5.27731	1.85488				194.727	176.182	168.333	171.167	176	170.167	167.6	162.8	175.821		3432.18	4411.28	3376.46	3385.12	2681	2605.74	2675.8	2746	3315.66
sem							sem								sd_all		sem								sd_all
4.18788	6.14204	8.49121	12.7029				14.6313	10.8341	6.58112	4.54178	9.81495	170.167	167.6	162.8	29.7689		262.781	441.029	518.137	331.084	173.972	240.211	57.2743	250.282	1102.12
																percent change cross-section area
																	-23.1633		23.7782		43.5761		2.67546
																	-14.8222		-22.8485		-19.5624		-21.0756
																	-12.0482		-5.42783		3.74307		-12.9585
																	-15.2818		-2.39449		5.73217		50.3138
																	-33.7462		-4.50954		-0.806553		-9.68078
																	-17.3074		1.92678		-1.01851
																	-12.2819
																	-12.336
																	-15.5634
																	-53.4019
																	-0.904798
																mean	-19.1688		-1.57923		5.27731		1.85488
																sem	4.18788		6.14204		8.49121		12.7029
