# Supplementary material for: Transient external force induces phenotypic reversion of malignant epithelial structures via nitric oxide signaling
Source: eLife. 2018 Mar 21;7:e26161. doi: 10.7554/eLife.26161 (PMC5862525; doi:10.7554/eLife.26161)
Supplement: Figure 4—source data 1. [file elife-26161-fig4-data1.xlsx]

## Sheet: data_fig4b
fraction of doublets that rotate			N doublets per experiment
uncompressed	compressed		uncompressed	compressed
0.541	0.849		37	53
0.158	0.6		19	10
0.692	0.883		65	103
0.255	0.537		51	54
N			N
11	4		11	4
mean			mean		mean_all
0.4115	0.71725		43	55	49
sem			sem		sd_all
0.0747126	0.0871152		5.92887	19.0044	28.7402

## Sheet: data_fig4c
time to first division (h)			N doublets per experiment
uncompressed	compressed		uncompressed	compressed
11.74	12.86		37	53
15.33	12.98		19	10
12.25	12.27		65	103
12.72	12.33		51	54
N			N
11	4		11	4
mean			mean		mean_all
13.01	12.61		43	55	49
sem			sem		sd_all
0.481695	0.181062		5.92887	19.0044	28.7402
